# Supplementary material for: Diversity and abundance of conspicuous macrocrustaceans on coral reefs differing in level of degradation
Source: PeerJ. 2018 Jun 11;6:e4922. doi: 10.7717/peerj.4922 (PMC6001826; doi:10.7717/peerj.4922)
Supplement: Supplemental Information 1 — Macrocrustacean species recorded on Limones and Bonanza reefs (Puerto Morelos, Mexico): Number of individuals per 50 m2 belt transect, N = 30 transects per reef. [file peerj-06-4922-s001.xlsx]

## Sheet: Limones
Macrocrustaceans recorded on Limones Reef (Puerto Morelos, Mexico): Number of individuals per 50m² belt transect, N = 30 transects
SPECIES	LIM 38	LIM 25	LIM 49	LIM 12	LIM 22	LIM 9	LIM 1	LIM 8	LIM 6	LIM 3	LIM 5	LIM 48	LIM 45	LIM 17	LIM 27	LIM 41	LIIM 18	LIM 26	LIM 19	LIM 40	LIM 7	LIM 42	LIM 33	LIM 46	LIM 13	LIM 11	LIM 43	LIM 47	LIM 32	LIM 36
Achelous sebae	0	1	0	0	0	0	0	0	0	0	0	0	0	0	0	0	0	0	0	0	0	0	0	0	0	0	0	0	0	0
Actaea acantha	0	0	0	0	0	0	0	0	0	0	0	0	0	0	0	0	0	0	0	0	0	0	0	0	0	0	0	0	0	0
Alpheus armatus	0	0	0	0	0	0	0	0	0	0	0	0	0	0	0	0	0	0	0	0	0	0	0	0	0	1	0	3	0	0
Ancylomenes pedersoni	0	0	0	0	0	0	0	0	0	0	0	0	0	0	0	0	0	0	0	0	0	0	0	0	0	0	0	0	0	0
Anomuran A	0	0	0	0	0	0	0	0	0	0	0	0	0	0	0	0	0	0	0	0	0	0	0	0	0	0	0	0	0	0
Axiopsis serratifrons	0	0	0	0	0	0	0	0	0	0	0	0	0	0	0	0	0	2	0	0	0	1	0	0	0	0	0	0	0	1
Brachycarpus biunguiculatus	0	0	0	0	0	0	0	0	0	0	0	0	0	0	0	0	0	0	0	0	0	0	0	0	0	0	0	0	0	0
Calcinus tibicen	10	100	10	25	53	45	38	40	42	84	1	33	56	40	25	11	25	2	19	43	7	20	34	79	68	21	12	61	27	112
Callianassid A	0	0	0	0	0	0	0	0	0	0	0	0	0	0	0	0	0	0	0	0	0	0	0	0	0	0	1	0	0	0
Caridean A	0	0	2	0	0	0	0	0	0	0	0	0	0	1	0	0	0	0	0	0	0	0	0	0	0	0	0	0	0	0
Cinetorhynchus manningi	0	2	0	0	0	0	0	0	0	0	0	0	0	0	0	0	0	0	0	0	0	0	0	0	0	0	0	0	0	0
Damithrax hispidus	1	0	0	0	0	0	0	0	0	0	0	0	0	0	0	0	0	0	0	0	0	0	0	0	0	0	0	0	0	0
Domecia acanthophora	0	0	0	0	0	0	0	36	52	2	0	0	0	0	6	89	0	33	50	49	0	0	12	3	1	18	5	9	2	10
Lysmata wurdemanni	0	0	0	0	0	0	0	0	0	0	0	0	0	0	0	0	0	0	0	0	0	0	0	0	0	0	0	0	1	0
Macrocoeloma diplacanthum	0	0	0	0	0	0	0	0	0	0	0	0	0	0	0	0	0	0	0	0	0	0	0	0	0	0	0	0	0	0
Macrocoeloma subparellelum	0	0	0	0	0	0	0	0	0	0	0	0	0	0	0	0	0	0	0	0	0	0	0	0	0	0	0	0	0	0
Macrocoeloma trispinosum	0	0	0	0	0	0	0	0	0	0	0	0	0	0	0	0	0	0	0	0	0	0	0	0	0	0	0	0	0	0
Maguimithrax spinosissimus	0	0	0	0	0	0	0	0	0	0	0	0	0	0	0	0	1	0	0	0	0	0	0	0	0	0	0	0	0	0
Majoid A	0	0	1	0	0	0	0	0	0	0	0	0	1	0	0	0	0	0	0	0	0	0	0	0	0	0	0	0	0	0
Majoid B	0	0	0	0	0	0	0	0	0	0	0	0	0	0	0	0	0	0	0	0	0	0	0	0	0	0	0	0	0	0
Majoid C	0	0	0	0	0	0	0	0	0	0	0	0	0	0	0	0	0	0	0	0	0	0	0	0	0	0	0	0	0	0
Majoid D	0	0	0	0	0	0	0	0	0	0	0	0	0	0	0	0	0	0	0	0	0	0	0	0	0	0	0	0	0	0
Mithraculus cinctimanus	1	1	0	0	0	0	0	0	1	0	0	0	0	0	0	0	0	0	0	0	0	0	0	0	0	0	0	0	0	0
Mithraculus coryphe	0	17	1	2	11	11	4	24	2	28	4	5	7	21	2	0	2	3	6	1	1	15	15	32	11	6	4	22	1	32
Mithraculus forceps	0	0	0	0	0	0	0	0	0	0	0	0	0	0	0	0	0	0	0	0	0	0	0	0	0	0	0	0	0	0
Mithraculus sculptus	1	3	1	0	2	1	0	3	0	0	0	4	0	0	0	0	1	0	0	0	1	0	0	0	0	0	0	0	0	0
Mithrax aculeatus	1	1	0	0	0	1	0	0	0	0	0	0	0	2	0	0	1	0	0	1	0	0	2	0	0	0	0	0	1	1
Nemausa acuticornis	0	0	0	0	0	1	1	0	0	0	0	0	0	0	0	0	0	0	0	0	0	0	0	0	0	0	0	0	0	0
Neogonodactylus oerstedii	0	0	0	0	0	0	2	0	0	5	1	0	1	0	0	0	0	0	0	0	1	0	1	0	1	0	0	1	0	2
Neogonodactylus torus	0	0	0	0	0	0	0	0	0	0	0	0	0	0	0	0	0	0	0	0	0	0	0	0	0	0	0	0	0	0
Nonala holderi	0	0	0	0	0	0	0	0	0	0	0	0	0	0	0	0	0	0	0	0	0	0	0	0	0	0	0	0	0	0
Omalacantha bicornuta	0	0	0	0	0	0	0	0	0	0	0	0	0	0	0	0	0	0	0	0	0	0	0	0	0	0	0	0	1	0
Pachycheles pilosus	0	0	1	0	0	1	0	0	0	0	0	0	0	0	0	1	0	0	0	0	0	0	0	0	0	0	0	0	0	0
Paguristes anomalus	0	0	0	0	0	0	0	0	12	2	0	0	0	0	0	0	0	1	0	0	0	0	0	0	0	0	0	0	0	0
Paguristes cadenati	0	11	0	1	3	1	0	0	0	0	0	2	0	0	0	0	0	0	0	0	0	0	0	0	0	0	0	0	0	0
Paguristes puncticeps	0	0	0	0	0	0	0	0	0	1	0	0	0	0	0	0	0	2	1	0	0	0	0	0	0	0	0	0	0	0
Paguristes tortugae	0	0	0	0	0	0	0	0	0	0	0	0	0	0	0	0	0	0	0	0	0	0	0	0	0	0	0	0	0	0
Pagurus brevidactylus	0	0	0	0	0	0	0	2	0	1	0	0	2	0	7	1	0	5	3	0	0	0	0	6	18	1	1	0	0	1
Panulirus argus	0	0	1	0	0	0	0	2	0	0	0	0	0	0	0	0	0	0	0	0	0	0	1	0	0	0	0	0	0	0
Panulirus guttatus	0	0	0	0	0	0	0	0	0	0	0	0	0	0	0	0	0	1	0	2	0	0	0	0	0	0	0	0	0	0
Percnon gibbesi	0	2	0	0	0	0	0	0	0	2	0	0	0	0	0	0	0	1	0	0	0	0	0	0	0	0	0	1	1	0
Petrolisthes galathinus	7	5	3	0	1	0	1	0	4	2	0	3	2	2	0	0	0	0	1	0	0	0	0	4	0	0	0	1	0	2
Phimochirus holthuisi	0	2	0	0	0	1	0	0	0	0	0	1	0	0	0	0	0	0	0	0	0	1	0	0	0	0	0	0	0	0
Pitho lherminieri	0	0	0	0	0	0	0	0	0	0	0	0	0	0	0	0	0	0	0	0	0	0	0	0	0	0	0	0	0	0
Pitho mirabilis	0	0	0	0	0	0	0	0	0	0	0	0	0	0	0	0	0	0	0	0	0	0	0	0	0	0	0	0	0	0
Podochela macrodera	0	0	0	0	0	0	0	0	0	0	0	0	0	0	0	0	0	0	0	0	0	0	0	0	0	0	0	0	0	0
Ratha longimanus	0	0	0	0	0	0	0	0	0	0	0	0	0	0	0	0	0	0	0	0	0	0	0	0	0	0	0	0	0	0
Stenopus hispidus	0	0	0	0	0	0	0	0	0	0	0	0	0	0	0	0	0	0	0	0	0	0	0	0	0	0	0	0	0	0
Stenorhynchus seticornis	0	0	0	0	0	0	0	0	0	0	0	0	0	0	0	0	0	0	0	0	0	0	0	0	0	0	0	0	0	0
Synalpheus sp.	0	0	0	0	0	0	0	0	1	0	0	0	0	0	0	0	0	0	0	0	0	0	0	0	0	0	0	0	0	0
Teleophrys ruber	2	0	0	0	0	0	0	0	3	2	0	0	0	0	6	0	0	0	0	1	0	0	4	5	0	3	4	2	3	5
Thor amboinensis	0	0	0	0	0	0	0	0	0	0	0	0	0	0	0	0	0	0	0	0	0	0	0	0	0	0	0	0	0	0
Xanthid A	0	0	1	0	0	0	0	0	0	0	0	0	0	0	0	0	0	0	0	0	0	0	0	0	0	0	0	0	0	0
Xanthid B	0	0	0	0	0	1	0	0	0	0	0	0	0	0	0	0	0	0	0	0	0	0	0	0	0	0	0	0	0	0
Xanthid C	0	0	0	0	0	0	0	0	0	0	0	0	0	0	0	0	0	0	0	0	0	0	0	0	0	0	0	0	0	0
Xanthid D	0	0	0	0	0	0	0	0	0	0	0	0	0	0	0	0	0	0	0	0	0	0	0	0	0	0	0	0	0	0
Xanthid E	0	0	0	0	0	0	0	0	0	0	0	0	0	0	0	0	0	0	0	0	0	0	0	0	0	0	0	0	0	0

## Sheet: Bonanza
Macrocrustaceans recorded on Bonanza Reef (Puerto Morelos, Mexico): Number of individuals per 50m² belt transect, N = 30 transects
SPECIES	BON 28	BON 18	BON 31	BON 23	BON 30	BON 7	BON 25	BON 8	BON 10	BON 5	BON 46	BON 2	BON 4	BON 36	BON 33	BON 34	BON 1	BON 22	BON 38	BON 49	BON 42	BON 3	BON 24	BON 16	BON 45	BON 48	BON 12	BON 13	BON 17	BON 35
Achelous sebae	0	0	0	0	0	0	0	0	0	0	0	0	0	0	0	0	0	0	0	0	0	0	0	0	0	0	0	0	0	0
Actaea acantha	1	0	0	0	0	0	0	0	0	0	1	0	0	0	0	0	0	0	0	0	0	0	0	0	0	0	0	0	0	0
Alpheus armatus	0	0	0	0	1	2	0	0	0	0	0	2	2	3	0	0	0	0	1	0	2	0	0	0	0	3	0	0	3	0
Ancylomenes pedersoni	0	0	0	0	0	0	0	0	0	0	0	2	0	0	0	0	0	0	0	0	0	0	0	0	0	0	0	0	0	0
Anomuran A	0	0	0	0	0	0	0	0	0	0	0	0	0	0	0	0	0	0	0	0	0	1	0	0	0	0	0	0	0	0
Axiopsis serratifrons	0	0	0	0	0	0	1	0	0	2	0	0	0	0	0	0	0	0	0	0	0	0	0	0	0	0	1	7	0	1
Brachycarpus biunguiculatus	0	0	0	0	0	0	0	0	0	0	0	0	0	0	0	0	0	0	0	0	1	0	0	0	0	0	0	0	0	0
Calcinus tibicen	9	0	2	71	56	49	59	67	62	42	9	3	4	31	14	33	67	73	33	10	32	12	1	113	33	8	46	5	38	20
Callianassid A	0	0	0	0	0	0	10	0	0	0	0	0	0	1	0	6	0	0	0	0	0	0	0	0	2	0	0	0	0	0
Caridean A	0	0	0	0	0	0	0	0	0	0	0	0	0	0	0	0	0	0	0	0	0	0	0	0	0	0	0	0	0	0
Cinetorhynchus manningi	0	0	0	0	0	0	0	0	0	0	0	0	0	0	0	0	0	0	0	0	0	0	0	0	0	0	0	0	0	0
Damithrax hispidus	0	0	0	0	0	0	0	0	0	0	0	0	0	0	0	0	0	0	0	0	0	0	0	0	0	0	0	0	0	0
Domecia acanthophora	0	0	0	3	0	0	0	1	0	2	0	0	0	0	0	0	0	28	0	0	0	0	0	2	9	0	0	0	0	0
Lysmata wundermanni	0	0	0	0	0	0	0	0	0	0	0	0	0	0	0	0	0	0	0	0	1	0	0	0	0	0	0	0	0	0
Macrocoeloma diplacanthum	0	0	0	0	0	0	0	0	0	0	0	0	0	0	1	0	1	0	0	0	0	0	0	0	1	0	0	0	2	0
Macrocoeloma subparellelum	0	0	0	0	1	0	0	5	1	0	0	0	0	0	0	0	0	0	2	0	1	0	0	0	0	0	1	0	3	0
Macrocoeloma trispinosum	0	0	0	0	0	1	0	0	0	0	0	0	0	0	0	0	0	0	0	0	0	0	0	0	1	0	0	0	0	0
Maguimithrax spinosissimus	0	0	0	0	0	0	0	0	0	0	0	0	0	0	0	0	0	0	0	0	0	0	0	0	0	0	0	0	0	0
Majoid A	0	0	0	0	0	0	0	0	0	0	0	0	0	0	0	0	0	0	0	0	0	0	0	0	0	0	0	0	0	0
Majoid B	1	0	0	0	0	0	0	0	0	0	0	0	0	0	0	0	0	0	0	0	0	0	0	0	0	0	0	0	0	0
Majoid C	1	0	0	0	0	0	0	0	0	0	0	0	0	0	0	0	0	0	0	0	0	0	0	0	0	0	0	0	0	0
Majoid D	0	0	0	0	0	0	0	0	0	0	0	0	1	0	0	0	0	0	0	0	0	0	0	0	0	0	0	0	0	0
Mithraculus cinctimanus	1	0	0	0	0	0	0	0	0	0	0	0	0	0	0	0	0	0	0	0	0	2	0	0	0	0	0	0	0	0
Mithraculus coryphe	53	4	11	217	42	24	14	72	18	22	10	11	2	14	18	20	73	18	72	37	13	25	3	37	9	53	41	15	43	26
Mithraculus forceps	0	0	0	0	0	1	0	0	0	0	0	0	1	0	0	0	0	0	0	0	0	0	0	0	0	0	0	0	0	0
Mithraculus sculptus	3	1	0	3	5	0	0	0	3	0	7	12	10	1	0	0	0	0	3	3	4	1	1	1	0	0	0	0	6	6
Mithrax aculeatus	0	0	0	0	1	3	0	1	0	3	0	0	0	0	0	0	0	5	0	0	0	0	0	1	0	0	0	0	19	12
Nemausa acuticornis	0	0	0	0	0	0	0	0	0	0	0	0	0	0	0	0	0	0	0	0	0	0	0	0	0	0	0	0	0	0
Neogonodactylus oerstedii	2	2	1	8	0	0	2	3	0	1	1	0	1	0	0	0	0	0	9	4	1	2	1	1	2	4	2	4	1	5
Neogonodactylus torus	0	0	0	0	0	0	0	0	0	0	0	0	0	0	0	0	0	0	1	0	0	0	0	0	0	0	0	0	0	0
Nonala holderi	0	0	0	0	0	0	0	2	0	0	0	0	0	0	0	0	0	0	0	2	1	0	0	0	0	0	0	0	2	0
Omalacantha bicornuta	0	0	0	0	0	1	2	3	4	0	0	2	1	0	1	0	2	0	1	1	1	0	0	0	0	0	0	0	23	1
Pachycheles pilosus	0	0	0	0	0	0	0	0	0	0	0	0	0	0	0	0	0	0	0	0	0	0	0	0	0	0	0	0	0	0
Paguristes anomalus	0	0	0	0	0	0	0	3	0	0	0	0	0	0	0	0	0	0	4	20	0	0	0	0	0	18	10	7	1	3
Paguristes cadenati	0	0	0	0	0	0	0	0	0	0	0	0	0	0	0	0	0	0	0	0	0	0	0	0	0	0	0	0	0	0
Paguristes puncticeps	0	3	0	0	1	0	0	0	0	2	0	0	2	3	0	0	0	0	0	1	3	2	2	0	0	0	0	0	0	0
Paguristes tortugae	0	0	0	0	14	18	20	0	0	0	0	0	0	0	0	0	2	0	9	3	0	0	0	3	7	4	2	0	2	0
Pagurus brevidactylus	0	0	0	7	10	5	9	0	1	0	0	0	1	0	1	0	6	0	11	0	2	1	2	12	8	9	3	2	5	2
Panulirus argus	4	0	0	0	0	0	0	1	0	0	0	0	0	0	0	0	5	0	0	0	0	0	0	0	2	0	4	0	2	0
Panulirus guttatus	0	0	0	0	0	0	0	0	0	0	0	0	0	0	0	0	0	1	0	0	0	0	0	0	0	0	0	0	0	0
Percnon gibbesi	6	0	0	0	0	0	0	0	0	1	0	0	0	0	0	0	0	0	0	0	0	0	0	0	0	0	1	0	0	0
Petrolisthes galathinus	1	0	0	0	0	0	0	0	0	0	0	0	0	0	0	0	0	0	0	0	0	0	0	0	2	0	2	0	0	0
Phimochirus holthuisi	0	0	0	0	0	0	0	0	0	0	0	0	0	0	0	0	0	0	0	0	0	0	0	0	0	0	0	0	0	0
Pitho lherminieri	0	0	0	0	0	0	0	0	1	0	0	0	0	0	0	0	0	0	0	0	0	0	0	0	0	0	0	0	0	0
Pitho mirabilis	0	0	0	0	0	0	0	0	0	0	0	0	0	0	0	0	0	0	0	0	0	1	0	0	0	0	0	0	0	0
Podochela macrodera	0	0	0	0	0	0	0	0	0	0	0	0	0	0	0	0	0	0	0	0	0	1	0	0	0	0	0	0	0	0
Ratha longimanus	0	0	0	2	0	0	0	0	0	0	0	0	0	0	0	0	0	0	0	0	0	0	0	0	0	0	0	0	0	0
Stenopus hispidus	0	0	0	0	0	0	0	0	0	0	0	1	2	0	0	0	0	0	0	0	0	0	0	0	0	0	0	0	0	0
Stenorhynchus seticornis	0	0	0	0	0	0	0	0	0	0	0	0	0	0	0	0	0	0	0	0	0	1	0	0	0	0	0	0	0	0
Synalpheus sp.	0	0	0	0	0	0	0	0	0	0	0	0	0	0	0	0	0	0	0	0	0	0	0	0	0	0	0	0	0	0
Teleophrys ruber	0	0	0	0	2	13	5	0	0	0	0	0	0	0	0	0	0	9	2	0	9	2	0	1	0	0	0	0	46	6
Thor amboinensis	0	0	0	0	0	0	1	0	0	0	0	0	2	0	0	0	6	0	0	0	0	4	0	0	0	0	0	0	0	6
Xanthid A	0	0	0	0	0	0	0	0	0	0	0	0	0	0	0	0	0	0	0	0	0	0	0	0	0	0	0	0	0	0
Xanthid B	0	0	0	0	0	0	0	0	0	0	0	0	0	0	0	0	0	0	0	0	0	0	0	0	0	0	0	0	0	0
Xanthid C	0	0	0	0	0	0	0	0	0	0	0	0	0	0	0	0	0	0	0	0	1	0	0	0	0	0	0	0	0	0
Xanthid D	0	0	0	0	0	0	0	0	0	0	0	0	0	0	0	0	0	0	0	0	1	0	0	0	0	0	0	0	0	0
Xanthid E	0	0	0	0	0	0	0	0	0	0	0	0	0	2	0	0	0	0	0	0	2	0	0	0	0	0	0	0	0	0
